# Supplementary material for: The effect of an integrated reading and anxiety intervention for poor readers with anxiety
Source: PeerJ. 2021 Feb 24;9:e10987. doi: 10.7717/peerj.10987 (PMC7912612; doi:10.7717/peerj.10987)
Supplement: Supplemental Information 3 [file peerj-09-10987-s003.xlsx]

## Sheet: Group
Participant	LeST B1	LeST B2	LeST Post	DiSTn B1	DiSTn B2	DiSTn Post	DiRT B1	DiRT B2	DiRT Post	TOW-N B1	TOW-N B2	TOW-N Post	TOW-S B1	TOW-S B2	TOW-S Post	Quil B1	Quil B2	QUIL Post	DiSTi B1	DiSTi B2	DiSTi Post	Regulars B1	Regulars B2	Regulars Post	Comp B1	Comp B2	Comp Post	ACE T1	ACE T2	ACE T3	Attendance_total	Attendance_%
1	38	42	46	7	3	31	10	13	37	4	8	13	34	35	46	1	0	4	7	8	14	16	17	27	12	12	11	18	20	17	100	100
2	34	35	50	13	4	34	18	16	40	11	5	10	20	25	29	1	2	6	3	3	6	16	18	28	2	9	10	13	12	12	100	100
3	27	29	33	7	1	6	11	11	12	9	10	8	14	16	20	5	4	5	1	1	1	16	20	18	4	4	4	12	10	12	100	100
4	28	29	43	1	2	11	0	1	9	4	3	11	33	37	40	0	0	1	2	2	6	3	7	14	12	10	12	13	13	17	100	100
5	36	39	46	18	16	28	15	16	24	7	13	11	37	42	45	3	3	7	12	7	12	16	20	23	10	10	18	20	17	21	100	100
6	26	25	37	3	1	6	1	4	7	2	5	3	37	36	43	0	1	2	0	1	2	15	12	19	6	9	10	8	10	9	100	100
7	31	34	45	16	16	21	20	9	27	9	11	7	29	31	34	6	5	8	7	8	8	0	8	15	6	10	13	12	11	13	100	100
Mean	31.4286	33.2857	42.8571	9.28571	6.14286	19.5714	10.7143	10	22.2857	6.57143	7.85714	9	29.1429	31.7143	36.7143	2.28571	2.14286	4.71429	4.57143	4.28571	7	11.7143	14.5714	20.5714	7.42857	9.14286	11.1429	13.7143	13.2857	14.4286	100	100
SD	4.68534	6.01981	5.87164	6.49908	6.81734	11.9284	7.82548	5.7735	13.3631	3.30944	3.67099	3.31662	8.89623	8.71233	9.5867	2.42997	1.9518	2.56348	4.27618	3.25137	4.79583	7.0407	5.53345	5.56349	3.95209	2.47848	4.18045	4.02965	3.81725	4.07665	0	0
																																100

## Sheet: GROUP_westrocs
LeST	GROUP	GROUP	GROUP	GROUP	GROUP	GROUP		DiSTn	GROUP	GROUP	GROUP	GROUP	GROUP	GROUP		DiRT	GROUP	GROUP	GROUP	GROUP	GROUP	GROUP		TOWRE Words	GROUP	GROUP	GROUP	GROUP	GROUP	GROUP			Comprehension	GROUP	GROUP	GROUP	GROUP	GROUP	GROUP		TOWRE NW	GROUP	GROUP	GROUP	GROUP	GROUP	GROUP		QUIL
Subject	B1	B2	Post	ROC	TREND			Subject	B1	B2	Post	ROC	TREND			Subject	B1	B2	Post	ROC	TREND			Subject	B1	B2	Post	ROC	TREND				Subject	B1	B2	Post	ROC	TREND			Subject	B1	B2	Post	ROC	TREND			Subject
1	38	42	46	0	8			1	7	3	31	32	24			1	10	13	37	21	27			1	34	35	46	10	12				1	12	12	11	-1	-1			1	4	8	13	1	9			1
2	34	35	50	14	16			2	13	4	34	39	21			2	18	16	40	26	22			2	20	25	29	-1	9				2	2	9	10	-6	8			2	11	5	10	11	-1			2
3	27	29	33	2	6			3	7	1	6	11	-1			3	11	11	12	1	1			3	15	16	20	3	5				3	4	4	4	0	0			3	9	10	8	-3	-1			3
4	28	29	43	13	15			4	1	2	11	8	10			4	0	1	9	7	9			4	33	37	40	-1	7				4	12	10	12	4	0			4	4	3	11	9	7			4
5	36	39	46	4	10			5	18	16	28	14	10			5	15	16	24	7	9			5	37	42	45	-2	8				5	10	10	18	8	8			5	7	13	11	-8	4			5
6	26	25	37	13	11			6	3	1	6	7	3			6	1	4	7	0	6			6	37	36	43	8	6				6	6	9	10	-2	4			6	2	5	3	-5	1			6
7	31	34	45	8	14			7	16	16	21	5	5			7	20	9	27	29	7			7	29	31	34	1	5				7	6	10	13	-1	7			7	9	11	7	-6	-2			7
	31.4286	33.2857	42.8571						9.28571	6.14286	19.5714						10.7143	10	22.2857						29.2857	31.7143	36.7143							7.42857	9.14286	11.1429						6.57143	7.85714	9
					All items								All items								All items								All items									All items								All items
				n	7							n	7							n	7							n	7								n	7							n	7
				mean S	7.71429							mean S	16.5714							mean S	13							mean S	2.57143								mean S	0.285714							mean S	-0.142857
				St.dev S	5.79409							St.dev S	13.4022							St.dev S	12.0692							St.dev S	4.72077								St.dev S	4.49868							St.dev S	7.49285
				Standard error S	2.18996							Standard error S	5.06556							Standard error S	4.56175							Standard error S	1.78429								Standard error S	1.70034							Standard error S	2.83203
				t	3.52257							t	3.27139							t	2.84979							t	1.44115								t	0.168034							t	-0.0504433
				degrees of freedom	6							degrees of freedom	6							degrees of freedom	6							degrees of freedom	6								degrees of freedom	6							degrees of freedom	6
				1-tailed significance of t	0.00623979							1-tailed significance of t	0.00850228							1-tailed significance of t	0.0145949							1-tailed significance of t	0.0998108								1-tailed significance of t	0.436039							1-tailed significance of t	0.519297
				2 tailed significance of t	0.0124796							2 tailed significance of t	0.0170046							2 tailed significance of t	0.0291898							2 tailed significance of t	0.199622								2 tailed significance of t	0.872078							2 tailed significance of t	0.961406
				WEST-ROC								WEST-ROC								WEST-ROC								WEST-ROC									WEST-ROC								WEST-ROC
					All items								All items								All items								All items									All items								All items
				n		7						n		7						n		7						n		7							n		7						n		7
				mean S		11.4286						mean S		10.2857						mean S		11.5714						mean S		7.42857							mean S		3.71429						mean S		2.42857
				St.dev S		3.73529						St.dev S		9.23245						St.dev S		9.34268						St.dev S		2.50713							St.dev S		4.02965						St.dev S		4.31498
				Standard error S		1.41181						Standard error S		3.48954						Standard error S		3.5312						Standard error S		0.947607							Standard error S		4.02965						Standard error S		4.31498
				t		8.095						t		2.94759						t		3.27691						t		7.83929							t		0.921739						t		0.562823
				degrees of freedom		6						degrees of freedom		6						degrees of freedom		6						degrees of freedom		6							degrees of freedom		6						degrees of freedom		6
				1-tailed significance of t		9.52764e-05						1-tailed significance of t		0.0128466						1-tailed significance of t		0.00844384						1-tailed significance of t		0.000113838							1-tailed significance of t		0.19611						1-tailed significance of t		0.296973
				2 tailed significance of t		0.000190553						2 tailed significance of t		0.0256933						2 tailed significance of t		0.0168877						2 tailed significance of t		0.000227676							2 tailed significance of t		0.39222						2 tailed significance of t		0.593945
				WEST-TREND								WEST-TREND								WEST-TREND								WEST-TREND									WEST-TREND								WEST-TREND
[truncated: 27 more columns]

## Sheet: LeST_byitem
	1	1	1	1	1	1		2	2	2	2	2	2		3	3	3	3	3	3		4	4	4	4	4	4		5	5	5	5	5	5		6	6	6	6	6	6		7	7	7	7	7	7
LeST	B1	B2	Post	ROC	TREND			B1	B2	Post	ROC	TREND			B1	B2	Post	ROC	TREND			B1	B2	Post	ROC	TREND			B1	B2	Post	ROC	TREND			B1	B2	Post	ROC	TREND			B1	B2	Post	ROC	TREND
t	1	1	1	0	0			1	1	1	0	0			1	1	1	0	0			1	1	1	0	0			1	1	1	0	0			1	1	1	0	0			1	1	1	0	0
n	1	1	1	0	0			1	1	1	0	0			1	1	1	0	0			1	1	1	0	0			1	1	1	0	0			1	1	1	0	0			1	1	1	0	0
s	1	1	1	0	0			1	1	1	0	0			1	1	1	0	0			1	1	1	0	0			1	1	1	0	0			1	1	1	0	0			1	1	1	0	0
i	1	1	1	0	0			1	1	1	0	0			1	1	1	0	0			1	1	1	0	0			1	1	1	0	0			1	1	1	0	0			1	1	1	0	0
l	1	1	1	0	0			1	1	1	0	0			1	1	1	0	0			1	1	1	0	0			1	1	1	0	0			1	1	1	0	0			1	1	1	0	0
r	1	1	1	0	0			1	1	1	0	0			1	1	0	-1	-1			1	1	1	0	0			1	1	1	0	0			1	1	1	0	0			1	1	1	0	0
a	1	1	1	0	0			1	1	1	0	0			1	1	1	0	0			1	1	1	0	0			1	1	1	0	0			1	1	1	0	0			1	1	1	0	0
d	0	1	1	-1	1			1	1	1	0	0			0	0	0	0	0			0	0	1	1	1			1	1	1	0	0			0	1	1	-1	1			1	1	1	0	0
c	1	1	1	0	0			1	1	1	0	0			1	1	1	0	0			1	1	1	0	0			1	0	1	2	0			1	1	1	0	0			1	0	1	2	0
p	1	1	1	0	0			1	1	1	0	0			1	1	1	0	0			1	1	1	0	0			1	1	1	0	0			1	1	1	0	0			1	1	1	0	0
e	1	1	1	0	0			1	1	1	0	0			1	1	0	-1	-1			0	0	1	1	1			1	1	1	0	0			1	1	1	0	0			1	1	1	0	0
m	1	1	1	0	0			1	1	1	0	0			1	1	1	0	0			1	1	1	0	0			1	1	1	0	0			1	1	1	0	0			1	1	1	0	0
o	1	1	1	0	0			1	1	1	0	0			1	1	1	0	0			1	1	1	0	0			1	1	1	0	0			1	1	1	0	0			1	1	1	0	0
b	1	1	1	0	0			0	1	1	-1	1			0	0	1	1	1			0	1	1	-1	1			1	1	1	0	0			1	1	1	0	0			1	1	1	0	0
er	1	1	1	0	0			0	1	1	-1	1			0	0	1	1	1			1	0	1	2	0			1	1	1	0	0			0	0	1	1	1			1	1	1	0	0
g	1	1	1	0	0			1	1	1	0	0			1	1	1	0	0			1	1	1	0	0			0	1	1	-1	1			1	1	1	0	0			1	1	1	0	0
f	1	1	1	0	0			1	1	1	0	0			1	1	1	0	0			1	1	1	0	0			1	1	1	0	0			1	1	1	0	0			1	1	1	0	0
u	1	1	1	0	0			1	0	1	2	0			1	1	1	0	0			1	1	1	0	0			0	1	1	-1	1			1	1	1	0	0			1	1	1	0	0
v	0	1	1	-1	1			1	1	1	0	0			1	1	1	0	0			1	1	1	0	0			1	1	1	0	0			0	0	1	1	1			1	1	1	0	0
k	1	1	1	0	0			1	1	1	0	0			1	1	1	0	0			1	1	1	0	0			1	1	1	0	0			1	1	1	0	0			1	1	1	0	0
h	1	1	1	0	0			1	1	1	0	0			1	1	0	-1	-1			1	1	1	0	0			1	1	1	0	0			1	1	1	0	0			1	1	1	0	0
j	1	1	1	0	0			1	1	1	0	0			1	0	1	2	0			1	1	1	0	0			1	1	1	0	0			1	1	1	0	0			1	1	1	0	0
w	1	1	1	0	0			1	1	1	0	0			1	1	0	-1	-1			1	1	1	0	0			1	1	1	0	0			1	1	1	0	0			1	1	1	0	0
y	1	1	1	0	0			1	1	1	0	0			1	1	1	0	0			0	0	0	0	0			1	1	1	0	0			1	1	1	0	0			0	1	1	-1	1
ar	1	1	1	0	0			1	1	1	0	0			0	0	0	0	0			0	0	1	1	1			1	0	1	2	0			0	0	0	0	0			0	0	0	0	0
z	1	1	1	0	0			1	1	1	0	0			1	1	1	0	0			1	1	1	0	0			1	1	1	0	0			1	1	1	0	0			1	1	1	0	0
th	1	1	1	0	0			1	1	1	0	0			0	0	1	1	1			1	1	1	0	0			1	1	1	0	0			0	0	1	1	1			1	1	1	0	0
sh	1	1	1	0	0			1	1	1	0	0			1	1	1	0	0			1	1	1	0	0			1	1	1	0	0			1	1	1	0	0			1	1	1	0	0
ng	1	1	1	0	0			1	1	1	0	0			0	0	0	0	0			0	0	1	1	1			1	1	1	0	0			0	0	0	0	0			0	1	1	-1	1
ch	1	1	1	0	0			1	1	1	0	0			1	1	1	0	0			1	1	1	0	0			1	1	1	0	0			0	1	1	-1	1			1	1	1	0	0
ee	1	1	1	0	0			1	1	1	0	0			0	1	1	-1	1			1	1	1	0	0			0	1	1	-1	1			1	0	0	1	-1			0	1	1	-1	1
x	1	1	1	0	0			0	1	1	-1	1			0	1	1	-1	1			1	0	1	2	0			1	1	1	0	0			1	0	1	2	0			1	1	1	0	0
qu	1	1	1	0	0			0	0	1	1	1			1	1	1	0	0			1	1	1	0	0			1	0	1	2	0			0	0	0	0	0			1	1	1	0	0
oo	1	1	0	-1	-1			1	0	1	2	0			1	1	1	0	0			1	1	1	0	0			1	0	1	2	0			1	0	1	2	0			0	1	1	-1	1
ph	1	1	1	0	0			1	1	1	0	0			0	0	0	0	0			0	0	0	0	0			1	0	0	1	-1			0	0	0	0	0			0	1	1	-1	1
oi	0	0	1	1	1			0	0	1	1	1			0	0	0	0	0			0	0	0	0	0			1	1	1	0	0			0	0	0	0	0			0	0	1	1	1
ai	0	0	1	1	1			0	0	1	1	1			0	0	1	1	1			0	0	1	1	1			0	1	1	-1	1			0	0	1	1	1			0	0	1	1	1
kn	1	1	1	0	0			0	0	1	1	1			0	0	1	1	1			0	0	1	1	1			0	1	1	-1	1			0	0	1	1	1			1	0	1	2	0
ay	0	1	1	-1	1			1	0	1	2	0			0	0	1	1	1			0	0	1	1	1			0	1	1	-1	1			0	0	0	0	0			0	0	1	1	1
oa	0	0	1	1	1			0	0	1	1	1			0	0	0	0	0			0	0	1	1	1			0	0	1	1	1			0	0	0	0	0			0	0	0	0	0
oy	1	1	1	0	0			0	0	1	1	1			0	0	0	0	0			0	0	0	0	0			1	0	1	2	0			0	0	1	1	1			1	1	1	0	0
au	0	0	0	0	0			0	0	1	1	1			0	0	0	0	0			0	0	0	0	0			1	0	0	1	-1			0	0	0	0	0			0	0	1	1	1
wr	0	0	1	1	1			0	0	1	1	1			0	0	0	0	0			0	1	0	-2	0			0	0	1	1	1			0	0	0	0	0			0	0	0	0	0
ea	1	1	1	0	0			0	0	1	1	1			1	1	0	-1	-1			0	0	1	1	1			0	1	1	-1	1			0	0	0	0	0			0	0	1	1	1
gn	1	0	0	1	-1			0	0	1	1	1			0	0	0	0	0			0	0	0	0	0			0	0	1	1	1			0	0	0	0	0			0	0	0	0	0
aw	0	1	1	-1	1			0	0	1	1	1			0	0	0	0	0			0	0	0	0	0			0	0	0	0	0			0	0	0	0	0			0	0	1	1	1
ir	0	1	1	-1	1			1	1	1	0	0			0	0	1	1	1			0	0	1	1	1			0	1	1	-1	1			0	0	1	1	1			0	0	0	0	0
wh	1	1	1	0	0			0	1	1	-1	1			0	1	1	-1	1			0	1	1	-1	1			0	1	0	-2	0			0	0	1	1	1			0	0	1	1	1
ou	0	0	1	1	1			1	0	0	1	-1			0	0	0	0	0			0	0	1	1	1			0	0	0	0	0			0	0	0	0	0			0	0	1	1	1
ur	0	0	0	0	0			0	1	1	-1	1			0	0	0	0	0			0	0	1	1	1			0	1	1	-1	1			0	0	1	1	1			0	0	0	0	0
igh	0	0	1	1	1			0	0	1	1	1			0	0	1	1	1			0	0	1	1	1			1	1	1	0	0			0	0	1	1	1			0	0	1	1	1
	38	42	46					34	35	50					27	29	33					28	29	43					36	39	46					26	25	37					31	34	45
					ROC							All items							All items							All items							All items							All items							All items
				n	51						n	51						n	51						n	51						n	51						n	51						n	51
				mean S	0.0196078						mean S	0.27451						mean S	0.0392157						mean S	0.254902						mean S	0.0784314						mean S	0.254902						mean S	0.156863
				St.dev S	0.509517						St.dev S	0.723282						St.dev S	0.631214						St.dev S	0.688277						St.dev S	0.868174						St.dev S	0.594748						St.dev S	0.644129
				Standard error S	0.0713467						Standard error S	0.10128						Standard error S	0.0883877						Standard error S	0.0963781						Standard error S	0.121569						Standard error S	0.0832814						Standard error S	0.0901961
				t	0.274825						t	2.71041						t	0.443678						t	2.64481						t	0.645161						t	3.06073						t	1.73913
				degrees of freedom	50						degrees of freedom	50						degrees of freedom	50						degrees of freedom	50						degrees of freedom	50						degrees of freedom	50						degrees of freedom	50
				1-tailed significance of t	0.392292						1-tailed significance of t	0.00459153						1-tailed significance of t	0.329595						1-tailed significance of t	0.00544668						1-tailed significance of t	0.260886						1-tailed significance of t	0.00177332						1-tailed significance of t	0.0440829
				2 tailed significance of t	0.784583						2 tailed significance of t	0.00918305						2 tailed significance of t	0.659189						2 tailed significance of t	0.0108934						2 tailed significance of t	0.521772						2 tailed significance of t	0.00354664						2 tailed significance of t	0.0881657
				WEST-ROC							WEST-ROC							WEST-ROC							WEST-ROC							WEST-ROC							WEST-ROC							WEST-ROC
					TREND							All items							All items							All items							All items							All items							All items
				n		51					n		51					n		51					n		51					n		51					n		51					n		51
				mean S		0.176471					mean S		0.313725					mean S		0.117647					mean S		0.294118					mean S		0.196078					mean S		0.215686					mean S		0.27451
				St.dev S		0.47774					St.dev S		0.509517					St.dev S		0.553066					St.dev S		0.460179					St.dev S		0.490698					St.dev S		0.46103					St.dev S		0.450708
				Standard error S		0.0668969					Standard error S		0.0713467					Standard error S		0.0774448					Standard error S		0.0644379					Standard error S		0.0687114					Standard error S		0.0645572					Standard error S		0.0631117
				t		2.63795					t		4.3972					t		1.51911					t		4.56435					t		2.85365					t		3.34101					t		4.34959
				degrees of freedom		50					degrees of freedom		50					degrees of freedom		50					degrees of freedom		50					degrees of freedom		50					degrees of freedom		50					degrees of freedom		50
				1-tailed significance of t		0.00554415					1-tailed significance of t		2.86721e-05					1-tailed significance of t		0.0675168					1-tailed significance of t		1.64098e-05					1-tailed significance of t		0.00313628					1-tailed significance of t		0.000792584					1-tailed significance of t		3.35658e-05
				2 tailed significance of t		0.0110883					2 tailed significance of t		5.73442e-05					2 tailed significance of t		0.135034					2 tailed significance of t		3.28197e-05					2 tailed significance of t		0.00627256					2 tailed significance of t		0.00158517					2 tailed significance of t		6.71315e-05
				WEST-TREND							WEST-TREND							WEST-TREND							WEST-TREND							WEST-TREND							WEST-TREND							WEST-TREND
[truncated: 18 more columns]

## Sheet: DiSTs_byitem
	Sj1	Sj1	Sj1	Sj1	Sj1	Sj1		Sj2	Sj2	Sj2	Sj2	Sj2	Sj2		Sj3	Sj3	Sj3	Sj3	Sj3	Sj3		Sj4	Sj4	Sj4	Sj4	Sj4	Sj4		Sj5	Sj5	Sj5	Sj5	Sj5	Sj5		Sj6	Sj6	Sj6	Sj6	Sj6	Sj6		Sj7	Sj7	Sj7	Sj7	Sj7	Sj7
DiSTs	B1	B2	Post	ROC	TREND			B1	B2	Post	ROC	TREND			B1	B2	Post	ROC	TREND			B1	B2	Post	ROC	TREND			B1	B2	Post	ROC	TREND			B1	B2	Post	ROC	TREND			B1	B2	Post	ROC	TREND
b				0	0						0	0						0	0						0	0						0	0						0	0						0	0
æ				0	0						0	0						0	0						0	0						0	0						0	0						0	0
d				0	0						0	0						0	0						0	0						0	0						0	0						0	0
g				0	0						0	0						0	0						0	0						0	0						0	0						0	0
m				0	0						0	0						0	0						0	0						0	0						0	0						0	0
l				0	0						0	0						0	0						0	0						0	0						0	0						0	0
p				0	0						0	0						0	0						0	0						0	0						0	0						0	0
n				0	0						0	0						0	0						0	0						0	0						0	0						0	0
f				0	0						0	0						0	0						0	0						0	0						0	0						0	0
t				0	0						0	0						0	0						0	0						0	0						0	0						0	0
s				0	0						0	0						0	0						0	0						0	0						0	0						0	0
h				0	0						0	0						0	0						0	0						0	0						0	0						0	0
z				0	0						0	0						0	0						0	0						0	0						0	0						0	0
j				0	0						0	0						0	0						0	0						0	0						0	0						0	0
v				0	0						0	0						0	0						0	0						0	0						0	0						0	0
ɪ				0	0						0	0						0	0						0	0						0	0						0	0						0	0
r				0	0						0	0						0	0						0	0						0	0						0	0						0	0
ʤ				0	0						0	0						0	0						0	0						0	0						0	0						0	0
k				0	0						0	0						0	0						0	0						0	0						0	0						0	0
ð				0	0						0	0						0	0						0	0						0	0						0	0						0	0
ʃ				0	0						0	0						0	0						0	0						0	0						0	0						0	0
w				0	0						0	0						0	0						0	0						0	0						0	0						0	0
ɛ				0	0						0	0						0	0						0	0						0	0						0	0						0	0
kw				0	0						0	0						0	0						0	0						0	0						0	0						0	0
i:				0	0						0	0						0	0						0	0						0	0						0	0						0	0
θ				0	0						0	0						0	0						0	0						0	0						0	0						0	0
ɒ				0	0						0	0						0	0						0	0						0	0						0	0						0	0
u:				0	0						0	0						0	0						0	0						0	0						0	0						0	0
ʌ				0	0						0	0						0	0						0	0						0	0						0	0						0	0
ŋ				0	0						0	0						0	0						0	0						0	0						0	0						0	0
a:				0	0						0	0						0	0						0	0						0	0						0	0						0	0
tʃ				0	0						0	0						0	0						0	0						0	0						0	0						0	0
	0	0	0					0	0	0					0	0	0					0	0	0					0	0	0					0	0	0					0	0	0
				All items							All items							All items							All items							All items							All items							All items
			n	32						n	32						n	32						n	32						n	32						n	32						n	32
			mean S	0						mean S	0						mean S	0						mean S	0						mean S	0						mean S	0						mean S	0
			St.dev S	0						St.dev S	0						St.dev S	0						St.dev S	0						St.dev S	0						St.dev S	0						St.dev S	0
			Standard error S	0						Standard error S	0						Standard error S	0						Standard error S	0						Standard error S	0						Standard error S	0						Standard error S	0
			t	#DIV/0!						t	#DIV/0!						t	#DIV/0!						t	#DIV/0!						t	#DIV/0!						t	#DIV/0!						t	#DIV/0!
			degrees of freedom	31						degrees of freedom	31						degrees of freedom	31						degrees of freedom	31						degrees of freedom	31						degrees of freedom	31						degrees of freedom	31
			1-tailed significance of t	#DIV/0!						1-tailed significance of t	#DIV/0!						1-tailed significance of t	#DIV/0!						1-tailed significance of t	#DIV/0!						1-tailed significance of t	#DIV/0!						1-tailed significance of t	#DIV/0!						1-tailed significance of t	#DIV/0!
			2 tailed significance of t	#DIV/0!						2 tailed significance of t	#DIV/0!						2 tailed significance of t	#DIV/0!						2 tailed significance of t	#DIV/0!						2 tailed significance of t	#DIV/0!						2 tailed significance of t	#DIV/0!						2 tailed significance of t	#DIV/0!
			WEST-ROC	Greater during therapy						WEST-ROC	Greater during therapy						WEST-ROC	Greater during therapy						WEST-ROC	Greater during therapy						WEST-ROC	Greater during therapy						WEST-ROC	Greater during therapy						WEST-ROC	Greater during therapy
				All items							All items							All items							All items							All items							All items							All items
			n	32						n	32						n	32						n	32						n	32						n	32						n	32
			mean S	0						mean S	0						mean S	0						mean S	0						mean S	0						mean S	0						mean S	0
			St.dev S	0						St.dev S	0						St.dev S	0						St.dev S	0						St.dev S	0						St.dev S	0						St.dev S	0
			Standard error S	0						Standard error S	0						Standard error S	0						Standard error S	0						Standard error S	0						Standard error S	0						Standard error S	0
			t	#DIV/0!						t	#DIV/0!						t	#DIV/0!						t	#DIV/0!						t	#DIV/0!						t	#DIV/0!						t	#DIV/0!
			degrees of freedom	31						degrees of freedom	31						degrees of freedom	31						degrees of freedom	31						degrees of freedom	31						degrees of freedom	31						degrees of freedom	31
			1-tailed significance of t	#DIV/0!						1-tailed significance of t	#DIV/0!						1-tailed significance of t	#DIV/0!						1-tailed significance of t	#DIV/0!						1-tailed significance of t	#DIV/0!						1-tailed significance of t	#DIV/0!						1-tailed significance of t	#DIV/0!
			2 tailed significance of t	#DIV/0!						2 tailed significance of t	#DIV/0!						2 tailed significance of t	#DIV/0!						2 tailed significance of t	#DIV/0!						2 tailed significance of t	#DIV/0!						2 tailed significance of t	#DIV/0!						2 tailed significance of t	#DIV/0!
			WEST-TREND							WEST-TREND							WEST-TREND							WEST-TREND							WEST-TREND							WEST-TREND							WEST-TREND
[truncated: 18 more columns]

## Sheet: DiSTn_byitem
	1	1	1	1	1	1		2	2	2	2	2	2		3	3	3	3	3	3		4	4	4	4	4	4		5	5	5	5	5	5		6	6	6	6	6	6		7	7	7	7	7	7
DiSTnshort	B1	B2	Post	ROC	TREND			B1	B2	Post	ROC	TREND			B1	B2	Post	ROC	TREND			B1	B2	Post	ROC	TREND			B1	B2	Post	ROC	TREND			B1	B2	Post	ROC	TREND			B1	B2	Post	ROC	TREND
buv	0	0	1	1	1			1	0	1	2	0			1	0	0	1	-1			0	0	0	0	0			1	1	1	0	0			0	0	1	1	1			1	1	0	-1	-1
gib	0	0	1	1	1			1	0	1	2	0			1	0	0	1	-1			0	1	0	-2	0			0	0	1	1	1			0	0	0	0	0			1	0	1	2	0
hud	1	0	1	2	0			1	0	1	2	0			1	0	1	2	0			0	0	0	0	0			0	0	1	1	1			0	0	0	0	0			0	1	1	-1	1
fot	1	0	1	2	0			1	0	1	2	0			1	0	1	2	0			1	1	1	0	0			0	0	1	1	1			1	1	1	0	0			1	1	1	0	0
sug	1	0	1	2	0			1	0	1	2	0			1	1	0	-1	-1			0	0	1	1	1			1	0	1	2	0			0	0	0	0	0			1	1	1	0	0
ponk	1	0	1	2	0			0	0	0	0	0			1	0	0	1	-1			0	0	0	0	0			1	1	1	0	0			0	0	1	1	1			1	0	1	2	0
neeg	1	0	1	2	0			0	0	1	1	1			0	0	1	1	1			0	0	1	1	1			0	0	0	0	0			0	0	0	0	0			0	0	1	1	1
koov	0	0	1	1	1			1	0	1	2	0			0	0	0	0	0			0	0	0	0	0			1	0	0	1	-1			1	0	1	2	0			0	0	1	1	1
queed	0	0	1	1	1			0	0	1	1	1			0	0	1	1	1			0	0	0	0	0			1	0	1	2	0			0	0	0	0	0			0	0	0	0	0
woost	0	0	0	0	0			1	1	1	0	0			0	0	1	1	1			0	0	1	1	1			1	0	0	1	-1			1	0	1	2	0			0	1	1	-1	1
rizz	0	0	0	0	0			0	0	0	0	0			0	0	0	0	0			0	0	0	0	0			0	0	1	1	1			0	0	1	1	1			0	0	0	0	0
yoom	0	0	1	1	1			0	0	0	0	0			0	0	0	0	0			0	0	0	0	0			1	0	1	2	0			0	0	0	0	0			0	1	1	-1	1
vack	0	0	0	0	0			0	0	1	1	1			0	0	0	0	0			0	0	1	1	1			0	0	1	1	1			0	0	0	0	0			1	1	0	-1	-1
darp	1	0	0	1	-1			0	0	1	1	1			0	0	0	0	0			0	0	0	0	0			0	1	1	-1	1			0	0	0	0	0			0	0	0	0	0
shuss	0	0	0	0	0			0	0	0	0	0			0	0	0	0	0			0	0	0	0	0			0	0	0	0	0			0	0	0	0	0			0	0	0	0	0
thiff	0	0	0	0	0			0	0	0	0	0			0	0	0	0	0			0	0	0	0	0			0	0	0	0	0			0	0	0	0	0			0	0	0	0	0
yeck	0	0	0	0	0			0	0	1	1	1			0	0	0	0	0			0	0	0	0	0			0	0	0	0	0			0	0	0	0	0			1	0	0	1	-1
zell	0	0	0	0	0			1	0	0	1	-1			0	0	0	0	0			0	0	0	0	0			0	1	1	-1	1			0	0	0	0	0			1	0	1	2	0
yarsh	0	0	1	1	1			0	0	1	1	1			0	0	0	0	0			0	0	0	0	0			0	0	1	1	1			0	0	0	0	0			0	0	1	1	1
quooch	0	0	1	1	1			0	0	0	0	0			0	0	0	0	0			0	0	0	0	0			0	0	0	0	0			0	0	0	0	0			0	0	0	0	0
lurth	0	0	1	1	1			0	0	0	0	0			0	0	0	0	0			0	0	0	0	0			0	0	1	1	1			0	0	0	0	0			0	0	1	1	1
yorch	1	1	1	0	0			0	0	1	1	1			0	0	0	0	0			0	0	0	0	0			0	0	1	1	1			0	0	0	0	0			1	0	0	1	-1
zie	0	0	0	0	0			0	0	0	0	0			0	0	0	0	0			0	0	0	0	0			0	1	0	-2	0			0	0	0	0	0			0	0	1	1	1
snay	0	1	1	-1	1			1	0	1	2	0			0	0	0	0	0			0	0	0	0	0			1	1	1	0	0			0	0	0	0	0			1	1	1	0	0
bloy	0	0	1	1	1			0	0	1	1	1			0	0	0	0	0			0	0	0	0	0			0	0	1	1	1			0	0	0	0	0			1	0	1	2	0
wang	0	1	0	-2	0			1	1	1	0	0			1	0	0	1	-1			0	0	0	0	0			1	1	1	0	0			0	0	0	0	0			0	0	1	1	1
chate	0	0	1	1	1			0	0	1	1	1			0	0	0	0	0			0	0	1	1	1			1	1	1	0	0			0	0	0	0	0			0	0	0	0	0
rofe	0	0	1	1	1			0	0	1	1	1			0	0	0	0	0			0	0	1	1	1			0	0	1	1	1			0	0	0	0	0			0	0	1	1	1
droy	0	0	1	1	1			0	0	0	0	0			0	0	0	0	0			0	0	0	0	0			0	0	0	0	0			0	0	0	0	0			1	1	1	0	0
zirn	0	0	1	1	1			1	1	1	0	0			0	0	0	0	0			0	0	1	1	1			1	1	1	0	0			0	0	0	0	0			0	0	0	0	0
tay	0	0	1	1	1			1	0	1	2	0			0	0	0	0	0			0	0	1	1	1			0	1	1	-1	1			0	0	0	0	0			1	1	1	0	0
jerb	0	0	0	0	0			0	0	1	1	1			0	0	0	0	0			0	0	0	0	0			1	0	1	2	0			0	0	0	0	0			0	1	1	-1	1
chay	0	0	0	0	0			0	0	1	1	1			0	0	0	0	0			0	0	0	0	0			1	1	1	0	0			0	0	0	0	0			1	1	0	-1	-1
trode	0	0	0	0	0			0	0	0	0	0			0	0	0	0	0			0	0	0	0	0			1	0	1	2	0			0	0	0	0	0			0	0	0	0	0
gly	0	0	1	1	1			0	0	1	1	1			0	0	0	0	0			0	0	0	0	0			0	0	0	0	0			0	0	0	0	0			0	0	0	0	0
thorsh	0	0	1	1	1			0	1	1	-1	1			0	0	1	1	1			0	0	1	1	1			0	0	0	0	0			0	0	0	0	0			1	1	1	0	0
shly	0	0	1	1	1			0	0	1	1	1			0	0	0	0	0			0	0	0	0	0			0	0	1	1	1			0	0	0	0	0			0	1	0	-2	0
hafe	0	0	1	1	1			1	0	1	2	0			0	0	0	0	0			0	0	0	0	0			1	1	0	-1	-1			0	0	0	0	0			0	0	0	0	0
jise	0	0	1	1	1			0	0	1	1	1			0	0	0	0	0			0	0	0	0	0			1	1	0	-1	-1			0	0	0	0	0			1	1	0	-1	-1
whoul	0	0	1	1	1			0	0	1	1	1			0	0	0	0	0			0	0	0	0	0			0	0	0	0	0			0	0	0	0	0			0	0	0	0	0
thoing	0	0	0	0	0			0	0	1	1	1			0	0	0	0	0			0	0	0	0	0			0	1	0	-2	0			0	0	0	0	0			0	1	0	-2	0
zoge	0	0	1	1	1			0	0	1	1	1			0	0	0	0	0			0	0	0	0	0			0	0	0	0	0			0	0	0	0	0			0	0	0	0	0
moug	0	0	1	1	1			0	0	1	1	1			0	0	0	0	0			0	0	1	1	1			0	1	1	-1	1			0	0	0	0	0			0	0	0	0	0
flaith	0	0	1	1	1			0	0	1	1	1			0	0	0	0	0			0	0	0	0	0			0	0	0	0	0			0	0	0	0	0			0	0	0	0	0
thripe	0	0	0	0	0			0	0	0	0	0			0	0	0	0	0			0	0	0	0	0			1	0	0	1	-1			0	0	0	0	0			0	0	0	0	0
zoish	0	0	1	1	1			0	0	1	1	1			0	0	0	0	0			0	0	0	0	0			1	1	1	0	0			0	0	0	0	0			0	0	0	0	0
	7	3	31												7	1	6												18	16	28					3	1	6					16	16	21
								13	4	34												1	2	11
				All items							All items							All items							All items							All items							All items							All items
			n	46						n	46						n	46						n	46						n	46						n	46						n	34
			mean S	0.647059						mean S	0.852941						mean S	0.294118						mean S	0.176471						mean S	0.5						mean S	0.205882						mean S	0.294118
			St.dev S	0.785127						St.dev S	0.759163						St.dev S	0.565087						St.dev S	0.529333						St.dev S	0.985891						St.dev S	0.469865						St.dev S	0.948174
			Standard error S	0.115761						Standard error S	0.111932						Standard error S	0.0833176						Standard error S	0.0780459						Standard error S	0.145362						Standard error S	0.0692778						Standard error S	0.16261
			t	5.58962						t	7.62014						t	3.53008						t	2.26111						t	3.4397						t	2.97184						t	1.80872
			degrees of freedom	45						degrees of freedom	45						degrees of freedom	45						degrees of freedom	45						degrees of freedom	45						degrees of freedom	45						degrees of freedom	33
			1-tailed significance of t	6.32161e-07						1-tailed significance of t	6.19045e-10						1-tailed significance of t	0.000485704						1-tailed significance of t	0.0143172						1-tailed significance of t	0.00063333						1-tailed significance of t	0.00236963						1-tailed significance of t	0.0398067
			2 tailed significance of t	1.26432e-06						2 tailed significance of t	1.23809e-09						2 tailed significance of t	0.000971408						2 tailed significance of t	0.0286344						2 tailed significance of t	0.00126666						2 tailed significance of t	0.00473926						2 tailed significance of t	0.0796134
			WEST-ROC	Greater during therapy						WEST-ROC	Greater during therapy						WEST-ROC	Greater during therapy						WEST-ROC	Greater during therapy						WEST-ROC	Greater during therapy						WEST-ROC	Greater during therapy						WEST-ROC	Greater during therapy
				All items							All items							All items							All items							All items							All items							All items
			n	34						n	34						n	34						n	34						n	34						n	34						n	34
			mean S	0.411765						mean S	0.323529						mean S	-0.0217391						mean S	0.235294						mean S	0.323529						mean S	0.0652174						mean S	0.176471
			St.dev S	0.547281						St.dev S	0.545956						St.dev S	0.446673						St.dev S	0.417029						St.dev S	0.629393						St.dev S	0.287902						St.dev S	0.604732
			Standard error S	0.093858						Standard error S	0.0936306						Standard error S	0.0766038						Standard error S	0.0715199						Standard error S	0.10794						Standard error S	0.0493748						Standard error S	0.103711
			t	4.3871						t	3.45538						t	-0.283787						t	3.28991						t	2.99731						t	1.32086						t	1.70157
			degrees of freedom	33						degrees of freedom	33						degrees of freedom	33						degrees of freedom	33						degrees of freedom	33						degrees of freedom	33						degrees of freedom	33
			1-tailed significance of t	5.53962e-05						1-tailed significance of t	0.000765232						1-tailed significance of t	0.610827						1-tailed significance of t	0.00119464						1-tailed significance of t	0.00257128						1-tailed significance of t	0.0978169						1-tailed significance of t	0.0491209
			2 tailed significance of t	0.000110792						2 tailed significance of t	0.00153046						2 tailed significance of t	0.778347						2 tailed significance of t	0.00238929						2 tailed significance of t	0.00514256						2 tailed significance of t	0.195634						2 tailed significance of t	0.0982418
			WEST-TREND							WEST-TREND							WEST-TREND							WEST-TREND							WEST-TREND							WEST-TREND							WEST-TREND
[truncated: 18 more columns]

## Sheet: DiRT_byitem
	1	1	1	1	1	1		2	2	2	2	2	2		3	3	3	3	3	3		4	4	4	4	4	4		5	5	5	5	5	5		6	6	6	6	6	6		7	7	7	7	7	7
	B1	B2	Post	ROC	TREND			B1	B2	Post	ROC	TREND			B1	B2	Post	ROC	TREND			B1	B2	Post	ROC	TREND			B1	B2	Post	ROC	TREND			B1	B2	Post	ROC	TREND			B1	B2	Post	ROC	TREND
coom	0	0	1	1	1			1	1	1	0	0			0	1	1	-1	1			0	0	1	1	1			1	0	1	2	0			0	0	1	1	1			1	1	1	0	0
wib	1	1	1	0	0			0	0	1	1	1			0	0	0	0	0			0	0	0	0	0			0	0	0	0	0			0	0	0	0	0			0	1	1	-1	1
tay	1	0	1	2	0			1	1	1	0	0			1	1	1	0	0			0	0	0	0	0			1	1	1	0	0			0	1	0	-2	0			1	1	1	0	0
ort	0	1	1	-1	1			1	1	1	0	0			0	0	1	1	1			0	0	0	0	0			1	1	1	0	0			0	0	1	1	1			1	1	1	0	0
zair	0	1	1	-1	1			0	0	1	1	1			1	0	0	1	-1			0	0	0	0	0			1	0	0	1	-1			0	0	0	0	0			0	0	0	0	0
leng	0	0	0	0	0			1	1	0	-1	-1			1	0	0	1	-1			0	0	0	0	0			1	0	0	1	-1			0	0	0	0	0			0	0	0	0	0
creck	0	0	1	1	1			1	1	1	0	0			1	0	0	1	-1			0	0	0	0	0			0	0	1	1	1			0	0	0	0	0			0	0	1	1	1
sanch	0	1	0	-2	0			0	0	1	1	1			1	1	0	-1	-1			0	0	0	0	0			0	0	0	0	0			0	0	0	0	0			0	0	0	0	0
radge	0	0	1	1	1			0	0	0	0	0			0	0	0	0	0			0	0	0	0	0			0	0	1	1	1			0	0	0	0	0			0	0	0	0	0
zake	0	0	0	0	0			0	1	1	-1	1			0	0	0	0	0			0	0	1	1	1			0	0	1	1	1			0	0	0	0	0			1	0	0	1	-1
vair	0	0	0	0	0			0	0	1	1	1			0	1	0	-2	0			0	0	0	0	0			1	1	1	0	0			0	0	0	0	0			1	0	1	2	0
phape	0	0	1	1	1			1	0	1	2	0			0	0	0	0	0			0	0	0	0	0			0	0	0	0	0			0	0	0	0	0			0	0	1	1	1
zay	0	0	1	1	1			1	0	1	2	0			1	1	1	0	0			0	1	1	-1	1			0	1	1	-1	1			0	1	1	-1	1			1	1	1	0	0
garge	0	0	0	0	0			0	0	1	1	1			0	0	0	0	0			0	0	0	0	0			0	0	0	0	0			0	0	0	0	0			0	0	0	0	0
yurb	1	0	0	1	-1			0	0	0	0	0			0	0	0	0	0			0	0	0	0	0			0	0	0	0	0			0	0	0	0	0			0	0	1	1	1
streab	0	0	1	1	1			0	0	0	0	0			0	0	0	0	0			0	0	0	0	0			0	0	1	1	1			0	0	0	0	0			0	0	1	1	1
doign	0	0	0	0	0			0	0	0	0	0			0	0	0	0	0			0	0	0	0	0			0	0	0	0	0			0	0	0	0	0			0	0	0	0	0
knebe	0	0	0	0	0			0	0	0	0	0			0	0	0	0	0			0	0	0	0	0			0	0	1	1	1			0	0	0	0	0			0	0	0	0	0
hirg	1	0	1	2	0			0	0	0	0	0			0	1	0	-2	0			0	0	0	0	0			0	1	0	-2	0			0	0	1	1	1			0	0	1	1	1
pheem	0	1	1	-1	1			0	1	1	-1	1			0	0	0	0	0			0	0	0	0	0			0	0	0	0	0			0	0	0	0	0			1	0	1	2	0
wreve	0	0	0	0	0			0	0	0	0	0			0	0	0	0	0			0	0	0	0	0			0	0	1	1	1			0	0	0	0	0			0	0	0	0	0
deeks	0	1	1	-1	1			0	0	1	1	1			0	0	1	1	1			0	0	0	0	0			0	0	1	1	1			0	0	0	0	0			1	0	1	2	0
hurm	0	0	0	0	0			0	0	0	0	0			0	0	0	0	0			0	0	0	0	0			0	1	1	-1	1			0	0	0	0	0			0	0	1	1	1
phrore	0	0	1	1	1			0	0	1	1	1			0	0	0	0	0			0	0	0	0	0			0	0	0	0	0			0	0	0	0	0			0	0	0	0	0
roke	0	0	0	0	0			1	1	1	0	0			0	0	0	0	0			0	0	0	0	0			0	1	0	-2	0			0	0	1	1	1			1	0	1	2	0
knipe	0	0	1	1	1			0	0	0	0	0			0	0	0	0	0			0	0	0	0	0			0	0	0	0	0			0	0	0	0	0			0	0	0	0	0
jult	0	0	0	0	0			1	0	1	2	0			0	0	0	0	0			0	0	0	0	0			1	0	0	1	-1			0	0	0	0	0			1	0	0	1	-1
wrine	0	0	0	0	0			1	1	1	0	0			0	0	0	0	0			0	0	0	0	0			0	0	0	0	0			0	0	0	0	0			0	0	0	0	0
yight	0	0	1	1	1			0	0	0	0	0			0	0	0	0	0			0	0	0	0	0			0	1	1	-1	1			0	0	0	0	0			0	0	1	1	1
spidge	0	0	0	0	0			0	0	1	1	1			0	0	0	0	0			0	0	0	0	0			0	0	0	0	0			0	0	0	0	0			0	0	0	0	0
thirk	0	0	1	1	1			1	1	1	0	0			0	0	1	1	1			0	0	0	0	0			0	0	1	1	1			0	0	0	0	0			0	1	0	-2	0
drood	0	0	0	0	0			1	0	1	2	0			1	0	0	1	-1			0	0	1	1	1			0	0	1	1	1			0	0	0	0	0			0	0	1	1	1
chilce	0	0	1	1	1			0	0	1	1	1			0	0	0	0	0			0	0	0	0	0			0	0	0	0	0			0	0	0	0	0			1	0	0	1	-1
jing	1	0	0	1	-1			1	1	1	0	0			0	0	0	0	0			0	0	1	1	1			1	1	0	-1	-1			0	0	0	0	0			1	0	1	2	0
zore	0	1	1	-1	1			1	1	1	0	0			0	1	0	-2	0			0	0	0	0	0			1	1	1	0	0			0	0	0	0	0			1	0	1	2	0
feath	0	0	1	1	1			0	0	1	1	1			0	0	0	0	0			0	0	0	0	0			0	1	0	-2	0			0	0	0	0	0			1	0	1	2	0
trount	0	0	0	0	0			0	0	0	0	0			0	0	0	0	0			0	0	0	0	0			0	0	0	0	0			0	0	0	0	0			0	0	1	1	1
floy	0	0	1	1	1			0	0	1	1	1			1	0	1	2	0			0	0	0	0	0			1	1	0	-1	-1			0	0	0	0	0			0	0	1	1	1
quome	0	0	0	0	0			0	0	1	1	1			0	0	0	0	0			0	0	0	0	0			0	0	0	0	0			0	0	0	0	0			0	0	0	0	0
voap	0	0	1	1	1			0	1	1	-1	1			0	0	0	0	0			0	0	0	0	0			0	0	1	1	1			0	1	0	-2	0			0	0	0	0	0
lext	1	1	0	-1	-1			1	1	0	-1	-1			1	1	0	-1	-1			0	0	0	0	0			0	0	1	1	1			0	0	0	0	0			1	0	0	1	-1
smaun	0	0	0	0	0			0	0	0	0	0			0	0	0	0	0			0	0	0	0	0			0	0	0	0	0			0	0	0	0	0			0	0	0	0	0
jerl	1	0	1	2	0			0	0	0	0	0			0	0	1	1	1			0	0	1	1	1			1	1	0	-1	-1			0	0	1	1	1			0	1	0	-2	0
traw	0	1	1	-1	1			0	0	0	0	0			0	0	0	0	0			0	0	0	0	0			0	0	1	1	1			0	0	0	0	0			0	0	1	1	1
kigh	0	0	1	1	1			0	0	1	1	1			0	0	0	0	0			0	0	0	0	0			1	0	1	2	0			0	0	1	1	1			1	0	1	2	0
awp	0	1	1	-1	1			0	0	0	0	0			0	0	0	0	0			0	0	0	0	0			0	0	0	0	0			0	0	0	0	0			0	0	0	0	0
nerge	0	0	0	0	0			0	0	1	1	1			0	0	0	0	0			0	0	0	0	0			0	0	0	0	0			0	0	0	0	0			0	0	0	0	0
daign	0	0	0	0	0			0	0	1	1	1			0	0	0	0	0			0	0	0	0	0			0	0	0	0	0			0	0	0	0	0			0	0	0	0	0
moaph	0	0	0	0	0			0	0	1	1	1			0	0	0	0	0			0	0	0	0	0			0	0	0	0	0			0	0	0	0	0			1	0	0	1	-1
slouth	0	0	1	1	1			0	0	0	0	0			0	0	0	0	0			0	0	0	0	0			1	1	0	-1	-1			0	0	0	0	0			0	0	0	0	0
quomb	0	0	1	1	1			0	0	0	0	0			0	0	0	0	0			0	0	0	0	0			0	0	0	0	0			0	0	0	0	0			0	0	0	0	0
pesh	0	1	1	-1	1			0	0	1	1	1			0	1	1	-1	1			0	0	0	0	0			0	0	0	0	0			0	0	0	0	0			1	1	0	-1	-1
sproy	1	0	1	2	0			0	0	0	0	0			1	1	1	0	0			0	0	0	0	0			0	0	0	0	0			0	0	0	0	0			0	0	0	0	0
whaump	0	0	0	0	0			0	0	0	0	0			1	0	0	1	-1			0	0	0	0	0			0	0	0	0	0			0	0	0	0	0			0	0	0	0	0
tain	0	0	1	1	1			0	0	1	1	1			0	0	1	1	1			0	0	0	0	0			0	0	0	0	0			0	0	0	0	0			0	0	0	0	0
wiss	1	1	1	0	0			1	0	1	2	0			0	0	0	0	0			0	0	1	1	1			1	1	1	0	0			1	1	0	-1	-1			1	1	1	0	0
storce	0	0	1	1	1			0	0	1	1	1			0	0	0	0	0			0	0	0	0	0			0	0	0	0	0			0	0	0	0	0			0	0	1	1	1
rotch	0	1	1	-1	1			0	1	1	-1	1			0	1	0	-2	0			0	0	1	1	1			0	0	0	0	0			0	0	0	0	0			0	0	1	1	1
plar	0	0	1	1	1			1	0	1	2	0			0	0	1	1	1			0	0	1	1	1			0	0	1	1	1			0	0	0	0	0			0	0	0	0	0
spetch	1	0	1	2	0			1	1	1	0	0			0	0	0	0	0			0	0	0	0	0			0	0	0	0	0			0	0	0	0	0			1	0	0	1	-1
shoit	0	0	1	1	1			0	0	1	1	1			0	0	0	0	0			0	0	0	0	0			1	1	1	0	0			0	0	0	0	0			0	0	0	0	0
	10	13	37					18	16	40					11	11	12					0	1	9					15	16	24					1	4	7					20	9	27
					All items							All items							All items							All items							All items							All items							All items
				n	61						n	61						n	61						n	61						n	61						n	61						n	61
				mean S	0.344262						mean S	0.42623						mean S	0.0163934						mean S	0.114754						mean S	0.114754						mean S	0						mean S	0.47541
				St.dev S	0.910773						St.dev S	0.805378						St.dev S	0.763584						St.dev S	0.354152						St.dev S	0.838617						St.dev S	0.516398						St.dev S	0.887066
				Standard error S	0.116613						Standard error S	0.103118						Standard error S	0.0977669						Standard error S	0.0453445						Standard error S	0.107374						Standard error S	0.066118						Standard error S	0.113577
				t	2.95219						t	4.13341						t	0.167679						t	2.53072						t	1.06873						t	0						t	4.18579
				degrees of freedom	60						degrees of freedom	60						degrees of freedom	60						degrees of freedom	60						degrees of freedom	60						degrees of freedom	60						degrees of freedom	60
				1-tailed significance of t	0.00224899						1-tailed significance of t	5.63288e-05						1-tailed significance of t	0.4337						1-tailed significance of t	0.00701182						1-tailed significance of t	0.144735						1-tailed significance of t	0.5						1-tailed significance of t	4.71558e-05
				2 tailed significance of t	0.00449799						2 tailed significance of t	0.000112658						2 tailed significance of t	0.8674						2 tailed significance of t	0.0140236						2 tailed significance of t	0.289471						2 tailed significance of t	1						2 tailed significance of t	9.43115e-05
				WEST-ROC	Greater during therapy						WEST-ROC	Greater during therapy						WEST-ROC	Greater during therapy						WEST-ROC	Greater during therapy						WEST-ROC	Greater during therapy						WEST-ROC	Greater during therapy						WEST-ROC	Greater during therapy
					All items							All items							All items							All items							All items							All items							All items
				n	61						n	61						n	61						n	61						n	61						n	61						n	61
				mean S	0.442623						mean S	0.360656						mean S	0.0163934						mean S	0.147541						mean S	0.147541						mean S	0.0983607						mean S	0.114754
				St.dev S	0.5923						St.dev S	0.548719						St.dev S	0.499727						St.dev S	0.357588						St.dev S	0.601001						St.dev S	0.351422						St.dev S	0.580183
				Standard error S	0.0758363						Standard error S	0.0702563						Standard error S	0.0639834						Standard error S	0.0457844						Standard error S	0.0769503						Standard error S	0.0449949						Standard error S	0.0742848
				t	5.83656						t	5.13343						t	0.256214						t	3.22252						t	1.91735						t	2.18604						t	1.54479
				degrees of freedom	60						degrees of freedom	60						degrees of freedom	60						degrees of freedom	60						degrees of freedom	60						degrees of freedom	60						degrees of freedom	60
				1-tailed significance of t	1.14983e-07						1-tailed significance of t	1.61947e-06						1-tailed significance of t	0.399331						1-tailed significance of t	0.0010277						1-tailed significance of t	0.0299787						1-tailed significance of t	0.0163627						1-tailed significance of t	0.0638283
				2 tailed significance of t	2.29965e-07						2 tailed significance of t	3.23894e-06						2 tailed significance of t	0.798662						2 tailed significance of t	0.0020554						2 tailed significance of t	0.0599574						2 tailed significance of t	0.0327255						2 tailed significance of t	0.127657
				WEST-TREND							WEST-TREND							WEST-TREND							WEST-TREND							WEST-TREND							WEST-TREND							WEST-TREND
[truncated: 18 more columns]

## Sheet: Weights
STATS
Is there a general trend of improvement (do the scores go up)?					WEST-TREND
B1	B2	PT
-1	0	1
0	-1	1	DOES NOT APPLY HERE
Greater during Rx		(i.e., is the change during Rx greater than the change over a period without intervention)							WEST-ROC
1	-2	1
STATS	T1-T2: 6 T2T3:9
Greater during Rx		(i.e., is the change during Rx greater than the change over a period without intervention)							WEST-ROC
3	-5	2
STATS	T1-T2: 6 T2T3:10
Greater during Rx		(i.e., is the change during Rx greater than the change over a period without intervention)							WEST-ROC
5	-8	3
STATS	T1-T2: 7 T2T3:9
Greater during Rx		(i.e., is the change during Rx greater than the change over a period without intervention)							WEST-ROC
9	-16	7
STATS	T1-T2: 5 T2T3: 10
Greater during Rx		(i.e., is the change during Rx greater than the change over a period without intervention)							WEST-ROC
2	-3	1
STATS	T1-T2: 5 T2T3: 9
Greater during Rx		(i.e., is the change during Rx greater than the change over a period without intervention)							WEST-ROC
9	-14	5
STATS	T1-T2: 7 T2T3: 11
Greater during Rx		(i.e., is the change during Rx greater than the change over a period without intervention)							WEST-ROC
11	-18	7

## Sheet: CC2 Regular
	1	1	1	1	1	1		2	2	2	2	2	2		3	3	3	3	3	3		4	4	4	4	4	4		5	5	5	5	5	5		6	6	6	6	6	6		7	7	7	7	7	7
	B1	B2	Post	ROC	TREND			B1	B2	Post	ROC	TREND			B1	B2	Post	ROC	TREND			B1	B2	Post	ROC	TREND			B1	B2	Post	ROC	TREND			B1	B2	Post	ROC	TREND			B1	B2	Post	ROC	TREND
bed	1	1	1	0	0			1	1	1	0	0			1	1	1	0	0			1	1	1	0	0			1	1	1	0	0			1	0	1	2	0				1	1	-1	1
long	1	1	1	0	0			1	1	1	0	0			1	0	1	2	0			0	0	1	1	1			1	1	1	0	0			1	1	1	0	0				1	1	-1	1
mist	1	1	1	0	0			1	1	1	0	0			1	1	0	-1	-1			0	0	1	1	1			1	1	1	0	0			1	0	1	2	0				1	1	-1	1
free	1	1	1	0	0			1	1	1	0	0			1	1	1	0	0			1	1	1	0	0			1	1	1	0	0			1	1	1	0	0				1	1	-1	1
take	1	1	1	0	0			1	1	1	0	0			0	0	1	1	1			0	1	1	-1	1			1	1	1	0	0			1	1	0	-1	-1				1	1	-1	1
need	1	1	1	0	0			0	0	1	1	1			1	0	1	2	0			0	1	1	-1	1			1	1	0	-1	-1			0	1	1	-1	1				1	1	-1	1
drop	1	0	1	2	0			1	1	1	0	0			0	1	1	-1	1			1	0	0	1	-1			1	1	1	0	0			1	1	1	0	0				0	1	1	1
hand	1	1	1	0	0			1	1	1	0	0			1	0	1	2	0			0	0	1	1	1			0	1	1	-1	1			1	1	1	0	0				1	1	-1	1
plant	1	0	1	2	0			1	0	1	2	0			0	0	0	0	0			0	0	0	0	0			1	1	1	0	0			1	0	1	2	0				0	1	1	1
life	1	1	1	0	0			1	1	1	0	0			0	0	1	1	1			0	0	0	0	0			1	1	1	0	0			0	0	0	0	0				0	1	1	1
middle	1	1	1	0	0			1	1	0	-1	-1			0	1	1	-1	1			0	1	1	-1	1			1	0	1	2	0			0	0	1	1	1				1	0	-2	0
luck	1	1	1	0	0			1	0	1	2	0			1	1	1	0	0			0	1	1	-1	1			1	1	1	0	0			1	1	1	0	0				0	1	1	1
chicken	1	1	1	0	0			1	1	1	0	0			1	1	0	-1	-1				1	1	-1	1			1	1	1	0	0			1	0	1	2	0				0	0	0	0
tail	1	1	1	0	0			0	1	1	-1	1			0	0	1	1	1				0	0	0	0			0	1	1	-1	1			1	1	1	0	0				0	0	0	0
market	1	1	1	0	0			0	0	1	1	1			0	1	0	-2	0				0	0	0	0			1	1	1	0	0			1	0	1	2	0				0	0	0	0
cord	0	1	1	-1	1			0	1	1	-1	1			0	0	0	0	0				0	0	0	0			1	1	1	0	0			0	0	0	0	0				0	1	1	1
pump	1	1	1	0	0			1	1	1	0	0			1	1	1	0	0				0	1	1	1			0	0	1	1	1			1	1	1	0	0					0	0	0
wedding	0	1	1	-1	1			1	1	1	0	0			1	1	1	0	0				0	1	1	1			0	1	1	-1	1			0	1	0	-2	0					1	1	1
marsh	0	0	1	1	1			0	1	1	-1	1			1	1	1	0	0				0	1	1	1			1	1	1	0	0			0	0	0	0	0					1	1	1
chance	0	0	0	0	0			0	0	1	1	1			0	0	0	0	0					0	0	0			1	0	0	1	-1			1	1	1	0	0					0	0	0
check	0	1	1	-1	1			1	1	1	0	0			1	1	0	-1	-1					1	1	1			0	1	0	-2	0			1	1	1	0	0					1	1	1
navy	0	0	0	0	0			0	0	0	0	0			0	0	0	0	0					0	0	0			0	0	0	0	0			0	0	1	1	1					0	0	0
flannel		0	0	0	0			0	0	0	0	0			0	1	0	-2	0					0	0	0			0	0	1	1	1			0	0	1	1	1					0	0	0
stench		0	1	1	1			1	1	1	0	0			1	1	0	-1	-1					0	0	0			0	1	0	-2	0			0	0	1	1	1					0	0	0
nerve		0	0	0	0			0	0	1	1	1			1	0	0	1	-1					0	0	0			0	0	0	0	0			0	0	0	0	0					0	0	0
curb		0	1	1	1			0	0	1	1	1			0	0	0	0	0					0	0	0				0	0	0	0			0	0	0	0	0					0	0	0
context			0	0	0			0	1	1	-1	1			1	1	1	0	0						0	0				1	1	-1	1					0	0	0						0	0
brandy			1	1	1			0	0	0	0	0			0	1	0	-2	0						0	0				0	0	0	0					0	0	0						0	0
weasel			0	0	0				0	0	0	0			0	0	0	0	0						0	0				0	0	0	0					0	0	0						0	0
sleek			1	1	1				0	1	1	1			0	1	1	-1	1						0	0				0	1	1	1						0	0						0	0
peril			1	1	1				0	0	0	0			1	1	0	-1	-1						0	0				0	0	0	0						0	0						0	0
vista			1	1	1				0	1	1	1			0	0	0	0	0						0	0				0	0	0	0						0	0						0	0
crux			0	0	0					0	0	0			0	1	1	-1	1						0	0					0	0	0						0	0						0	0
caddy			0	0	0					0	0	0			0	1	0	-2	0						0	0					0	0	0						0	0						0	0
grail			0	0	0					0	0	0			0	0	1	1	1						0	0					1	1	1						0	0						0	0
inset			0	0	0					1	1	1			0	0	0	0	0						0	0					0	0	0						0	0						0	0
quaver			1	1	1					0	0	0				0		0	0						0	0					0	0	0						0	0						0	0
magnate			0	0	0					1	1	1				0		0	0						0	0					0	0	0						0	0						0	0
mustang			0	0	0					0	0	0				0		0	0						0	0					1	1	1						0	0						0	0
creole			0	0	0					0	0	0						0	0						0	0					0	0	0						0	0						0	0
	16	17	27					16	18	28					16	20	18					3	7	14					16	20	23					15	12	19					0	8	15
					All items							All items							All items							All items							All items							All items							All items
				n	22						n	28						n	36						n	12						n	25						n	26						n	0
				mean S	0.225						mean S	0.2						mean S	-0.15						mean S	0.075						mean S	-0.025						mean S	0.25						mean S	-0.025
				St.dev S	0.65974						St.dev S	0.723241						St.dev S	1.02657						St.dev S	0.572332						St.dev S	0.76753						St.dev S	0.839719						St.dev S	0.697523
				Standard error S	0.140657						Standard error S	0.13668						Standard error S	0.171095						Standard error S	0.165218						Standard error S	0.153506						Standard error S	0.164682						Standard error S	#DIV/0!
				t	1.59964						t	1.46328						t	-0.876706						t	0.453946						t	-0.16286						t	1.51807						t	#DIV/0!
				degrees of freedom	21						degrees of freedom	27						degrees of freedom	35						degrees of freedom	11						degrees of freedom	24						degrees of freedom	25						degrees of freedom	-1
				1-tailed significance of t	0.0623086						1-tailed significance of t	0.0774685						1-tailed significance of t	0.806688						1-tailed significance of t	0.329347						1-tailed significance of t	0.564004						1-tailed significance of t	0.0707708						1-tailed significance of t	#DIV/0!
				2 tailed significance of t	0.124617						2 tailed significance of t	0.154937						2 tailed significance of t	0.386624						2 tailed significance of t	0.658694						2 tailed significance of t	0.871992						2 tailed significance of t	0.141542						2 tailed significance of t	#DIV/0!
				WEST-ROC	Greater during therapy						WEST-ROC	Greater during therapy						WEST-ROC	Greater during therapy						WEST-ROC	Greater during therapy						WEST-ROC	Greater during therapy						WEST-ROC	Greater during therapy						WEST-ROC	Greater during therapy
					All items							All items							All items							All items							All items							All items							All items
				n	22						n	28						n	36						n	12						n	25						n	26						n	0
				mean S	0.275						mean S	0.3						mean S	0.05						mean S	0.275						mean S	0.175						mean S	0.1						mean S	0.275
				St.dev S	0.452203						St.dev S	0.516398						St.dev S	0.597001						St.dev S	0.505736						St.dev S	0.500641						St.dev S	0.378932						St.dev S	0.452203
				Standard error S	0.0964099						Standard error S	0.09759						Standard error S	0.0995002						Standard error S	0.145994						Standard error S	0.100128						Standard error S	0.0743148						Standard error S	#DIV/0!
				t	2.8524						t	3.07409						t	0.502512						t	1.88365						t	1.74776						t	1.34563						t	#DIV/0!
				degrees of freedom	21						degrees of freedom	27						degrees of freedom	35						degrees of freedom	11						degrees of freedom	24						degrees of freedom	25						degrees of freedom	-1
				1-tailed significance of t	0.00476859						1-tailed significance of t	0.00239386						1-tailed significance of t	0.309227						1-tailed significance of t	0.043152						1-tailed significance of t	0.0466449						1-tailed significance of t	0.0952503						1-tailed significance of t	#DIV/0!
				2 tailed significance of t	0.00953717						2 tailed significance of t	0.00478771						2 tailed significance of t	0.618455						2 tailed significance of t	0.086304						2 tailed significance of t	0.0932899						2 tailed significance of t	0.190501						2 tailed significance of t	#DIV/0!
				WEST-TREND							WEST-TREND							WEST-TREND							WEST-TREND							WEST-TREND							WEST-TREND							WEST-TREND
[truncated: 12 more columns]

## Sheet: TOWRE Words
	1	1	1	1	1	1		2	2	2	2	2	2		3	3	3	3	3	3		4	4	4	4	4	4		5	5	5	5	5	5		6	6	6	6	6	6		7	7	7	7	7	7
	B1	B2	Post	ROC	TREND			B1	B2	Post	ROC	TREND			B1	B2	Post	ROC	TREND			B1	B2	Post	ROC	TREND			B1	B2	Post	ROC	TREND			B1	B2	Post	ROC	TREND			B1	B2	Post	ROC	TREND
is	1	1	1	0	0			1	1	1	0	0			1	1	1	0	0			1	1	1	0	0			1	1	1	0	0			1	1	1	0	0			1	1	1	0	0
up	1	1	1	0	0			1	1	1	0	0			1	1	0	-1	-1			1	1	1	0	0			1	1	1	0	0			1	1	1	0	0			1	1	1	0	0
cat	1	1	1	0	0			1	1	1	0	0			1	1	1	0	0			1	1	1	0	0			1	1	1	0	0			1	0	1	2	0			1	1	1	0	0
red	1	1	1	0	0			1	1	1	0	0			0	0	1	1	1			1	1	1	0	0			1	1	1	0	0			1	1	1	0	0			1	1	1	0	0
me	1	1	1	0	0			1	1	1	0	0			1	1	1	0	0			0	0	1	1	1			0	1	1	-1	1			1	1	1	0	0			1	1	1	0	0
to	1	1	1	0	0			1	1	1	0	0			1	1	1	0	0			1	1	1	0	0			1	1	1	0	0			1	1	1	0	0			1	1	1	0	0
no	0	0	0	0	0			0	1	1	-1	1			1	1	1	0	0			0	0	0	0	0			1	0	0	1	-1			1	1	0	-1	-1			0	0	0	0	0
we	1	1	1	0	0			1	1	1	0	0			1	1	1	0	0			1	1	1	0	0			1	1	1	0	0			1	1	1	0	0			1	1	1	0	0
he	1	1	1	0	0			0	1	1	-1	1			1	1	1	0	0			1	1	1	0	0			1	1	1	0	0			1	1	1	0	0			1	1	1	0	0
the	1	1	1	0	0			1	1	1	0	0			0	1	0	-2	0			1	1	1	0	0			1	1	1	0	0			1	1	1	0	0			1	1	1	0	0
and	1	1	1	0	0			1	1	1	0	0			1	1	1	0	0			1	1	1	0	0			1	1	1	0	0			1	1	1	0	0			1	1	1	0	0
yes	1	1	1	0	0			1	1	1	0	0			1	1	1	0	0			1	1	1	0	0			1	1	1	0	0			1	1	1	0	0			1	1	1	0	0
of	1	1	1	0	0			1	1	1	0	0			1	1	0	-1	-1			1	1	1	0	0			1	1	1	0	0			1	1	1	0	0			1	1	1	0	0
him	1	1	1	0	0			1	1	1	0	0			0	0	1	1	1			0	1	1	-1	1			1	1	1	0	0			1	1	1	0	0			1	1	1	0	0
as	1	1	1	0	0			1	1	1	0	0			1	1	1	0	0			1	1	1	0	0			1	1	1	0	0			1	1	1	0	0			1	1	1	0	0
book	1	1	1	0	0			1	1	1	0	0			0	0	1	1	1			1	1	1	0	0			1	1	1	0	0			1	1	1	0	0			1	1	1	0	0
was	1	1	1	0	0			1	1	1	0	0			1	1	1	0	0			1	1	1	0	0			1	1	1	0	0			1	1	1	0	0			1	1	1	0	0
help	1	1	1	0	0			0	1	1	-1	1			0	1	1	-1	1			1	1	1	0	0			0	1	1	-1	1			1	1	1	0	0			1	1	1	0	0
then	1	1	0	-1	-1			1	1	1	0	0			0	0	1	1	1			1	1	1	0	0			0	1	1	-1	1			1	1	1	0	0			1	1	1	0	0
time	1	1	1	0	0			1	1	1	0	0			0	0	1	1	1			1	1	0	-1	-1			0	1	1	-1	1			1	1	1	0	0			1	1	1	0	0
wood	1	1	1	0	0			1	1	1	0	0			0	1	0	-2	0			1	1	1	0	0			1	1	1	0	0			1	1	1	0	0			1	1	1	0	0
let	1	1	1	0	0			1	0	1	2	0			1	0	1	2	0			1	1	1	0	0			1	1	0	-1	-1			1	0	1	2	0			1	1	1	0	0
men	1	0	0	1	-1			0	1	1	-1	1					1	1	1			0	0	0	0	0			1	1	1	0	0			0	1	1	-1	1			1	0	0	1	-1
baby	1	1	1	0	0			1	0	0	1	-1					0	0	0			1	1	1	0	0			0	1	1	-1	1			1	1	1	0	0			1	1	1	0	0
new	1	1	1	0	0			0	1	1	-1	1					1	1	1			1	1	1	0	0			0	1	1	-1	1			1	1	1	0	0			1	1	1	0	0
stop	1	1	1	0	0				1	1	-1	1					0	0	0			1	1	1	0	0			1	1	1	0	0			1	1	1	0	0			1	1	1	0	0
work	1	1	1	0	0				0	0	0	0						0	0			1	1	1	0	0			1	1	1	0	0			1	1	1	0	0			1	1	1	0	0
jump	1	1	1	0	0				1	1	-1	1						0	0			1	1	1	0	0			1	1	1	0	0			1	1	1	0	0			0	1	1	-1	1
part	1	1	0	-1	-1					1	1	1						0	0			0	0	0	0	0			1	1	0	-1	-1			0	0	0	0	0			1	1	1	0	0
fast	1	0	0	1	-1					1	1	1						0	0			0	1	1	-1	1			1	1	1	0	0			1	1	1	0	0			0	0	1	1	1
fine	0	0	0	0	0					1	1	1						0	0			0	0	1	1	1			0	1	0	-2	0			1	1	1	0	0			1	0	0	1	-1
milk	1	1	1	0	0					0	0	0						0	0			1	1	1	0	0			1	0	1	2	0			1	1	1	0	0			1	1	0	-1	-1
back	0	0	1	1	1						0	0						0	0			1	1	1	0	0			1	1	1	0	0			1	1	1	0	0				1	1	-1	1
lost	1	0	1	2	0						0	0						0	0			1	0	1	2	0			1	1	1	0	0			1	0	1	2	0				1	1	-1	1
find	0	1	1	-1	1						0	0						0	0			0	0	1	1	1			1	0	1	2	0			1	1	1	0	0				1	0	-2	0
paper	0	0	1	1	1						0	0						0	0			1	1	1	0	0			1	0	1	2	0			1	0	1	2	0					0	0	0
open	1	1	1	0	0						0	0						0	0			1	1	1	0	0			1	1	1	0	0			1	1	1	0	0					1	1	1
kind	1	1	1	0	0						0	0						0	0			0	0	0	0	0			0	1	1	-1	1			0	1	1	-1	1					1	1	1
able	0	0	1	1	1						0	0						0	0			0	0	0	0	0			0	1	1	-1	1			0	1	0	-2	0					0	0	0
shoes	1	1	1	0	0						0	0						0	0			0	1	0	-2	0			1	0	1	2	0			0	0	1	1	1					0	0	0
money		1	1	-1	1						0	0						0	0			1	1	1	0	0			1	1	1	0	0			1	1	1	0	0					0	0	0
great		1	1	-1	1						0	0						0	0			0	0	0	0	0			0	0		0	0			1	1	1	0	0					1	1	1
father		1	1	-1	1						0	0						0	0			1	1	1	0	0			1	1	1	0	0					1	1	1					1	1	1
river			1	1	1						0	0						0	0			0	0	0	0	0			1	1	1	0	0					1	1	1					0	0	0
space			0	0	0						0	0						0	0			0	1	1	-1	1			1	1	1	0	0					0	0	0					0	0	0
short			1	1	1						0	0						0	0			0	0	0	0	0			0	1	1	-1	1					0	0	0						0	0
left			0	0	0						0	0						0	0			1	1	1	0	0			0	1	1	-1	1					1	1	1						0	0
people			1	1	1						0	0						0	0			1	0	1	2	0			1	1	1	0	0					1	1	1						0	0
almost			1	1	1						0	0						0	0			0	0	0	0	0			1	0	1	2	0						0	0						0	0
waves			1	1	1						0	0						0	0			0	1	0	-2	0			0		1	1	1						0	0						0	0
child			0	0	0						0	0						0	0			0	1	1	-1	1			0		0	0	0						0	0						0	0
strong			1	1	1						0	0						0	0				0	0	0	0			0		0	0	0						0	0						0	0
crowd			0	0	0						0	0						0	0					0	0	0			0		0	0	0						0	0						0	0
better			1	1	1						0	0						0	0					1	1	1						0	0						0	0						0	0
inside			1	1	1						0	0						0	0						0	0						0	0						0	0						0	0
plane			1	1	1						0	0						0	0						0	0						0	0						0	0						0	0
pretty			0	0	0						0	0						0	0						0	0						0	0						0	0						0	0
famous				0	0						0	0						0	0						0	0						0	0						0	0						0	0
children				0	0						0	0						0	0						0	0						0	0						0	0						0	0
without				0	0						0	0						0	0						0	0						0	0						0	0						0	0
finally				0	0						0	0						0	0						0	0						0	0						0	0						0	0
strange				0	0						0	0						0	0						0	0						0	0						0	0						0	0
budget				0	0						0	0						0	0						0	0						0	0						0	0						0	0
repress				0	0						0	0						0	0						0	0						0	0						0	0						0	0
contain				0	0						0	0						0	0						0	0						0	0						0	0						0	0
justice				0	0						0	0						0	0						0	0						0	0						0	0						0	0
morning				0	0						0	0						0	0						0	0						0	0						0	0						0	0
resolve				0	0						0	0						0	0						0	0						0	0						0	0						0	0
describe				0	0						0	0						0	0						0	0						0	0						0	0						0	0
garment				0	0						0	0						0	0						0	0						0	0						0	0						0	0
business				0	0						0	0						0	0						0	0						0	0						0	0						0	0
qualify				0	0						0	0						0	0						0	0						0	0						0	0						0	0
potent				0	0						0	0						0	0						0	0						0	0						0	0						0	0
collapse				0	0						0	0						0	0						0	0						0	0						0	0						0	0
element				0	0						0	0						0	0						0	0						0	0						0	0						0	0
pioneer				0	0						0	0						0	0						0	0						0	0						0	0						0	0
remember				0	0						0	0						0	0						0	0						0	0						0	0						0	0
dangerous				0	0						0	0						0	0						0	0						0	0						0	0						0	0
	34	35	46					20	25	29					14	16	20					33	37	40					37	42	45					37	36	43					29	31	34
					All items							All items							All items							All items							All items							All items							All items
				n	40						n	25						n	22						n	51						n	53						n	42						n	32
				mean S	0.12987						mean S	-0.0128205						mean S	0.025641						mean S	-0.0163934						mean S	-0.0327869						mean S	0.131148						mean S	0.0163934
				St.dev S	0.543174						St.dev S	0.441179						St.dev S	0.604627						St.dev S	0.645286						St.dev S	0.795135						St.dev S	0.670209						St.dev S	0.499727
				Standard error S	0.0858834						Standard error S	0.0882358						Standard error S	0.128907						Standard error S	0.0903581						Standard error S	0.10922						Standard error S	0.103416						Standard error S	0.08834
				t	1.51217						t	-0.145298						t	0.198911						t	-0.181428						t	-0.300191						t	1.26816						t	0.185572
				degrees of freedom	39						degrees of freedom	24						degrees of freedom	21						degrees of freedom	50						degrees of freedom	52						degrees of freedom	41						degrees of freedom	31
				1-tailed significance of t	0.0692764						1-tailed significance of t	0.557156						1-tailed significance of t	0.422123						1-tailed significance of t	0.571617						1-tailed significance of t	0.617386						1-tailed significance of t	0.105947						1-tailed significance of t	0.426995
				2 tailed significance of t	0.138553						2 tailed significance of t	0.885689						2 tailed significance of t	0.844245						2 tailed significance of t	0.856765						2 tailed significance of t	0.765229						2 tailed significance of t	0.211895						2 tailed significance of t	0.853989
				WEST-ROC	Greater during therapy						WEST-ROC	Greater during therapy						WEST-ROC	Greater during therapy						WEST-ROC	Greater during therapy						WEST-ROC	Greater during therapy						WEST-ROC	Greater during therapy						WEST-ROC	Greater during therapy
					All items							All items							All items							All items							All items							All items							All items
				n	40						n	25						n	22						n	51						n	53						n	42						n	32
				mean S	0.153846						mean S	0.115385						mean S	0.0983607						mean S	0.114754						mean S	0.131148						mean S	0.0983607						mean S	0.0819672
				St.dev S	0.485556						St.dev S	0.359681						St.dev S	0.396018						St.dev S	0.369611						St.dev S	0.464593						St.dev S	0.542208						St.dev S	0.420122
				Standard error S	0.0767731						Standard error S	0.0719363						Standard error S	0.0844314						Standard error S	0.0517558						Standard error S	0.0638168						Standard error S	0.0836644						Standard error S	0.0742678
				t	2.00391						t	1.60398						t	1.16498						t	2.21722						t	2.05506						t	1.17566						t	1.10367
				degrees of freedom	39						degrees of freedom	24						degrees of freedom	21						degrees of freedom	50						degrees of freedom	52						degrees of freedom	41						degrees of freedom	31
				1-tailed significance of t	0.0260305						1-tailed significance of t	0.0608989						1-tailed significance of t	0.128546						1-tailed significance of t	0.0155915						1-tailed significance of t	0.0224561						1-tailed significance of t	0.123257						1-tailed significance of t	0.139115
				2 tailed significance of t	0.0520611						2 tailed significance of t	0.121798						2 tailed significance of t	0.257092						2 tailed significance of t	0.031183						2 tailed significance of t	0.0449121						2 tailed significance of t	0.246514						2 tailed significance of t	0.27823
				WEST-TREND							WEST-TREND							WEST-TREND							WEST-TREND							WEST-TREND							WEST-TREND							WEST-TREND
[truncated: 6 more columns]

## Sheet: NARA comprehension
	1	1	1	1	1	1		2	2	2	2	2	2		3	3	3	3	3	3		4	4	4	4	4	4		5	5	5	5	5	5		6	6	6	6	6	6		7	7	7	7	7	7
	B1	B2	Post	ROC	TREND			B1	B2	Post	ROC	TREND			B1	B2	Post	ROC	TREND			B1	B2	Post	ROC	TREND			B1	B2	Post	ROC	TREND			B1	B2	Post	ROC	TREND			B1	B2	Post	ROC	TREND
my window	1	1	1	0	0			0	1	1	-1	1			1	1	1	0	0			1	1	1	0	0			1	1	1	0	0			0	1	1	-1	1			0	1	1	-1	1
bread	1	1	1	0	0			1	1	1	0	0			1	1	1	0	0			1	1	1	0	0			1	1	1	0	0			1	1	1	0	0			1	1	1	0	0
built a nest	1	1	1	0	0			1	1	1	0	0			1	1	1	0	0			1	1	1	0	0			1	1	1	0	0			1	1	1	0	0			1	1	1	0	0
look after the little ones	1	1	1	0	0			0	1	1	-1	1			1	1	1	0	0			1	1	1	0	0			1	1	1	0	0			1	1	1	0	0			1	1	1	0	0
to school	1	1	1	0	0				1	1	-1	1						0	0			1	1	1	0	0			1	1	1	0	0			1	1	1	0	0			1	1	1	0	0
two kids on road	1	1	1	0	0				0	1	1	1						0	0			1	1	1	0	0			0	1	1	-1	1			0	1	1	-1	1			0	0	0	0	0
crashed	1	1	1	0	0				1	1	-1	1						0	0			1	0	1	2	0			1	1	1	0	0			1	1	1	0	0			1	1	1	0	0
anxious	1	1	0	-1	-1				0	0	0	0						0	0			1	0	1	2	0			1	1	1	0	0			0	0	0	0	0			0	0	0	0	0
ran to help	1	1	1	0	0				1	1	-1	1						0	0			1	1	1	0	0			0	0	1	1	1			1	1	1	0	0			0	1	1	-1	1
no	1	1	1	0	0				1	1	-1	1						0	0			1	1	1	0	0			1	1	1	0	0			0	1	1	-1	1			1	1	1	0	0
making a tv program	1	1	1	0	0				0	0	0	0						0	0			1	1	1	0	0			1	0	1	2	0			0	0	0	0	0			0	1	1	-1	1
saw the cameras	1	1	1	0	0				1	1	-1	1						0	0			1	1	1	0	0			1	1	1	0	0			0	0	1	1	1			0	1	1	-1	1
to shelter				0	0						0	0						0	0						0	0					1	1	1						0	0					0	0	0
shoulder knocked it				0	0						0	0						0	0						0	0					1	1	1						0	0					0	0	0
fell into room				0	0						0	0						0	0						0	0					1	1	1						0	0					1	1	1
jewels				0	0						0	0						0	0						0	0					1	1	1						0	0					1	1	1
imagining things				0	0						0	0						0	0						0	0					0	0	0						0	0					0	0	0
a way out				0	0						0	0						0	0						0	0					1	1	1						0	0					1	1	1
to find they're real				0	0						0	0						0	0						0	0					0	0	0						0	0					0	0	0
buried long ago				0	0						0	0						0	0						0	0					1	1	1						0	0					0	0	0
diving belt				0	0						0	0						0	0						0	0						0	0						0	0						0	0
supervsed				0	0						0	0						0	0						0	0						0	0						0	0						0	0
bubbles				0	0						0	0						0	0						0	0						0	0						0	0						0	0
specimens				0	0						0	0						0	0						0	0						0	0						0	0						0	0
towards her				0	0						0	0						0	0						0	0						0	0						0	0						0	0
kept still				0	0						0	0						0	0						0	0						0	0						0	0						0	0
rocky grooves				0	0						0	0						0	0						0	0						0	0						0	0						0	0
protect babies	12	12	11					2	9	10					4	4	4					12	10	12					10	10	18					6	9	10					6	10	13
					All items							All items							All items							All items							All items							All items							All items
				n	12						n	4						n	4						n	12						n	12						n	12						n	12
				mean S	-0.037037						mean S	-0.222222						mean S	0						mean S	0.148148						mean S	0.296296						mean S	-0.0740741						mean S	-0.037037
				St.dev S	0.19245						St.dev S	0.50637						St.dev S	0						St.dev S	0.533761						St.dev S	0.608581						St.dev S	0.3849						St.dev S	0.5175
				Standard error S	0.0555556						Standard error S	0.253185						Standard error S	0						Standard error S	0.154083						Standard error S	0.175682						Standard error S	0.111111						Standard error S	0.149389
				t	-0.666667						t	-0.877707						t	#DIV/0!						t	0.96148						t	1.68655						t	-0.666667						t	-0.247923
				degrees of freedom	11						degrees of freedom	3						degrees of freedom	3						degrees of freedom	11						degrees of freedom	11						degrees of freedom	11						degrees of freedom	11
				1-tailed significance of t	0.740638						1-tailed significance of t	0.777641						1-tailed significance of t	#DIV/0!						1-tailed significance of t	0.178485						1-tailed significance of t	0.0599052						1-tailed significance of t	0.740638						1-tailed significance of t	0.595619
				2 tailed significance of t	0.518724						2 tailed significance of t	0.444718						2 tailed significance of t	#DIV/0!						2 tailed significance of t	0.35697						2 tailed significance of t	0.11981						2 tailed significance of t	0.518724						2 tailed significance of t	0.808761
				WEST-ROC	Greater during therapy						WEST-ROC	Greater during therapy						WEST-ROC	Greater during therapy						WEST-ROC	Greater during therapy						WEST-ROC	Greater during therapy						WEST-ROC	Greater during therapy						WEST-ROC	Greater during therapy
					All items							All items							All items							All items							All items							All items							All items
				n	12						n	4						n	4						n	12						n	12						n	12						n	12
				mean S	-0.037037						mean S	0.296296						mean S	0						mean S	0						mean S	0.296296						mean S	0.148148						mean S	0.259259
				St.dev S	0.19245						St.dev S	0.465322						St.dev S	0						St.dev S	0						St.dev S	0.465322						St.dev S	0.362014						St.dev S	0.446576
				Standard error S	0.0555556						Standard error S	0.232661						Standard error S	0						Standard error S	0						Standard error S	0.134327						Standard error S	0.104504						Standard error S	0.128915
				t	-0.666667						t	1.27351						t	#DIV/0!						t	#DIV/0!						t	2.20579						t	1.41763						t	2.01108
				degrees of freedom	11						degrees of freedom	3						degrees of freedom	3						degrees of freedom	11						degrees of freedom	11						degrees of freedom	11						degrees of freedom	11
				1-tailed significance of t	0.740638						1-tailed significance of t	0.146276						1-tailed significance of t	#DIV/0!						1-tailed significance of t	#DIV/0!						1-tailed significance of t	0.0247911						1-tailed significance of t	0.0919996						1-tailed significance of t	0.0347358
				2 tailed significance of t	0.518724						2 tailed significance of t	0.292552						2 tailed significance of t	#DIV/0!						2 tailed significance of t	#DIV/0!						2 tailed significance of t	0.0495823						2 tailed significance of t	0.183999						2 tailed significance of t	0.0694717
				WEST-TREND							WEST-TREND							WEST-TREND							WEST-TREND							WEST-TREND							WEST-TREND							WEST-TREND
[truncated: 18 more columns]

[truncated: 13 more sheets: TOWRE nonword, QUIL, DiSTi, CCC Letter ID, Nonword blending, LetPos, TOC, MeOWW, Nonword segmenting, ACE, Squirrel, Nonword repetition, ADIS]
