# Supplementary material for: The effect of an integrated reading and anxiety intervention for poor readers with anxiety
Source: PeerJ. 2021 Feb 24;9:e10987. doi: 10.7717/peerj.10987 (PMC7912612; doi:10.7717/peerj.10987)
Supplement: Supplemental Information 4 [file peerj-09-10987-s004.xlsx]

## Sheet: change from baseline
Participant	T1_ANX_SCASP	T2_ANX_SCASP	T3_ANX_SCASP	change from baseline [T3 - (T1+T2)/2]	BAC_ANX_SCASP	T1_Separation_SCASP	T2_Separation_SCASP	T3_Separation_SCASP	change from baseline [T3 - (T1+T2)/2]	BAC_SEP_SCASP	T1_Soc_SCASP	T2_Soc_SCASP	T3_Soc_SCASP	change from baseline [T3 - (T1+T2)/2]	BAC_SOCIAL_SCASP	T1_OCD_SCASP	T2_OCD_SCASP	T3_OCD_SCASP	change from baseline [T3 - (T1+T2)/2]	BAC_OCD_SCASP	T1_Panic_SCASP	T2_Panic_SCASP	T3_Panic_SCASP	change from baseline [T3 - (T1+T2)/2]	BAC_Panic_SCASP	T1_Phy_SCASP	T2_Phy_SCASP	T3_Phy_SCASP	change from baseline [T3 - (T1+T2)/2]	BAC_PHYS_SCASP	T1_GAD_SCASP	T2_GAD_SCASP	T3_GAD_SCASP	change from baseline [T3 - (T1+T2)/2]	BAC_GAD_SCASP	T1SPAIC	T2SPAIC	T3SPAIC	change from baseline [T3 - (T1+T2)/2]	BAC_SPAIC	T1SPAIP	T2SPAIP	T3SPAIP	change from baseline [T3 - (T1+T2)/2]	BAC_SPAIP
1	47	50	21	-27.5	-32	8	10	4	-5	-8	16	17	8	-8.5	-10	5	6	0	-5.5	-7	3	3	0	-3	-3	8	7	4	-3.5	-2	7	7	5	-2	-2	17.83	29.7	14.66	-9.105	-26.91	38.9	37.56	24.11	-14.12	-12.11
2	35	39	19	-18	-24	13	16	9	-5.5	-10	11	7	4	-5	1	0	0	0	0	0	2	1	1	-0.5	1	4	4	2	-2	-2	5	11	3	-5	-14	17.4	6.06	3.6	-8.13	8.88	21.73	16.26	6.06	-12.935	-4.73
3	39	33	14	-22	-13	9	7	1	-7	-4	5	2	1	-2.5	2	1	1	0	-1	-1	3	3	1	-2	-2	14	14	8	-6	-6	7	6	3	-3.5	-2	1	4.4	0	-2.7	-7.8	12	12	2.33	-9.67	-9.67
4	46	49	28	-19.5	-24	14	12	7	-6	-3	11	13	5	-7	-10	4	2	2	-1	2	4	7	4	-1.5	-6	2	2	3	1	1	11	13	7	-5	-8	31.96	26.5	29.5	0.27	8.46	30.21	32.6	23.8	-7.605	-11.19
5	26	34	16	-14	-26	8	10	7	-2	-5	7	10	4	-4.5	-9	1	2	0	-1.5	-3	0	0	0	0	0	4	4	1	-3	-3	6	8	4	-3	-6	37.82	36.48	12.38	-24.77	-22.76	25.3	21.43	6.25	-17.115	-11.31
6	29	40	15	-19.5	-36	11	12	5	-6.5	-8	7	13	4	-6	-15	0	1	0	-0.5	-2	3	2	0	-2.5	-1	3	4	4	0.5	-1	5	8	2	-4.5	-9	8	15	17.33	5.83	-4.67	24.92	24.68	19.66	-5.14	-4.78
7	22	21	21	-0.5	1	6	5	3	-2.5	-1	8	9	3	-5.5	-7	2	2	1	-1	-1	0	0	0	0	0	3	3	5	2	2	3	2	3	0.5	2	7.58	5	8.66	2.37	6.24	15.6	21.25	16.83	-1.595	-10.07
M	34.85	38	19.14		-22.01	9.85	10.28	5.14		-5.57	9.28	10.14	5		-6	1.85	2	0.42		-1.73	2.14	2.28	0.85		-1.57	5.42	5.42	3.85		-1.57	6.28	7.85	3.85		-5.57	17.37	17.5914	12.3043		-5.50857					-9.12286
SD					12.4499					3.20713					6.20292					2.81154					2.37045					2.63674					5.34968	13.4344				14.7296					3.09122
